# Supplementary material for: Single Cell RNA-seq Data Analysis Reveals the Potential Risk of SARS-CoV-2 Infection Among Different Respiratory System Conditions
Source: Front Genet. 2020 Aug 20;11:942. doi: 10.3389/fgene.2020.00942 (PMC7468458; doi:10.3389/fgene.2020.00942)
Supplement: Supplementary file 2 [file Data_Sheet_1.ZIP]

Archive with 3 entries (2 files):
- data/ACE2_test.csv
- data/TMPRSS2_test.csv
- data/
