# Supplementary material for: Single Cell RNA-seq Data Analysis Reveals the Potential Risk of SARS-CoV-2 Infection Among Different Respiratory System Conditions
Source: Front Genet. 2020 Aug 20;11:942. doi: 10.3389/fgene.2020.00942 (PMC7468458; doi:10.3389/fgene.2020.00942)
Supplement: Supplementary file 2 [file Data_Sheet_1.ZIP › data/ACE2_test.csv]

	diff	lwr	upr	p adj
30-39-20-29	-0.0193333333333392	-1.34100499735722	1.30233833069054	0.999999981972783
40-49-20-29	-0.153333333333337	-1.29210313785294	0.985436471186265	0.998902117654423
50-59-20-29	0.0508666666666606	-1.00511190965672	1.10684524299004	0.999993086225409
60-69-20-29	0.257566137566131	-0.802755758335887	1.31788803346815	0.982529266211786
70-79-20-29	0.00484848484847999	-1.54205119289126	1.55174816258822	0.999999999991863
40-49-30-39	-0.133999999999997	-1.1966823442479	0.928682344247906	0.99920117371144
50-59-30-39	0.0701999999999998	-0.903241241546996	1.043641241547	0.999948685250502
60-69-30-39	0.27689947089947	-0.701251652404009	1.25505059420295	0.965777794708776
70-79-30-39	0.0241818181818192	-1.46759420725964	1.51595784362328	0.999999969880864
50-59-40-49	0.204199999999997	-0.501185377610366	0.909585377610361	0.962335721526451
60-69-40-49	0.410899470899467	-0.300971514758619	1.12277045655755	0.565287880489916
70-79-40-49	0.158181818181817	-1.17425069053443	1.49061432689806	0.99940424775354
60-69-50-59	0.20669947089947	-0.36343593949893	0.77683488129787	0.905424994635387
70-79-50-59	-0.0460181818181806	-1.30842480262315	1.21638843898678	0.999998276360606
70-79-60-69	-0.252717652717651	-1.51875961313109	1.01332430769579	0.992871214032369
