# Supplementary material for: Single Cell RNA-seq Data Analysis Reveals the Potential Risk of SARS-CoV-2 Infection Among Different Respiratory System Conditions
Source: Front Genet. 2020 Aug 20;11:942. doi: 10.3389/fgene.2020.00942 (PMC7468458; doi:10.3389/fgene.2020.00942)
Supplement: Supplementary file 2 [file Data_Sheet_1.ZIP › data/TMPRSS2_test.csv]

	diff	lwr	upr	p adj
30-39-20-29	-5.39334090909099	-27.2685775331547	16.4818957149727	0.981329157687642
40-49-20-29	-10.91715542522	-29.7651489263918	7.93083807595176	0.561456278703114
50-59-20-29	-9.357040909091	-26.834741200166	8.12065938198403	0.644433814442233
60-69-20-29	-16.4869215969217	-34.036508988328	1.06266579448458	0.0795433289600652
70-79-20-29	-20.4118181818183	-46.0148460784905	5.19120971485394	0.204070431295747
40-49-30-39	-5.52381451612905	-23.1124701326556	12.0648411003975	0.946925270303981
50-59-30-39	-3.9637	-20.0753093187862	12.1479093187862	0.981509305333468
60-69-30-39	-11.0935806878307	-27.283144146589	5.09598277092759	0.367228425778192
70-79-30-39	-15.0184772727273	-39.709143218674	9.6721886732194	0.506280307198669
50-59-40-49	1.56011451612905	-10.1148517151984	13.2350807474565	0.99894173314172
60-69-40-49	-5.56976617170165	-17.3520769232732	6.21254457986993	0.755764828754268
70-79-40-49	-9.49466275659825	-31.5480041477746	12.558678634578	0.821506798096006
60-69-50-59	-7.1298806878307	-16.5662992399631	2.30653786430171	0.258117872203637
70-79-50-59	-11.0547772727273	-31.9491070049824	9.83955245952779	0.656123400858596
70-79-60-69	-3.9248965848966	-24.8793955076616	17.0296023378684	0.994702152320083
